# Supplementary material for: Description and Genome-Based Analysis of Vibrio chaetopteri sp. nov., a New Species of the Mediterranei Clade Isolated from a Marine Polychaete
Source: Microorganisms. 2025 Mar 11;13(3):638. doi: 10.3390/microorganisms13030638 (PMC11945961; doi:10.3390/microorganisms13030638)
Supplement: Supplementary file 1 [file microorganisms-13-00638-s001.zip]

Archive with 3 entries (3 files):
- microorganisms-3408044-supplementary-proofdone.pdf
- Table S2.xls
- Table S3.xlsx
