# Supplementary material for: Description and Genome-Based Analysis of Vibrio chaetopteri sp. nov., a New Species of the Mediterranei Clade Isolated from a Marine Polychaete
Source: Microorganisms. 2025 Mar 11;13(3):638. doi: 10.3390/microorganisms13030638 (PMC11945961; doi:10.3390/microorganisms13030638)
Supplement: Supplementary file 1 [file microorganisms-13-00638-s001.zip › Table S2.xls]

## Sheet: MatrixOutput
CB1_14		0	0.00810132	0.00836669	0.00673142	0.00796792	0.00878866	0.00819565	0.00631793	0.00801694	0.00807739	0.00826496	0.00532797	0.0066984	0.00801694	0.00824199	0.00806537	0.00812511	0.00795558	0.00460868	0.00788071
CB2_10	0		0.00810132	0.00836669	0.00673142	0.00796792	0.00878866	0.00819565	0.00631793	0.00801694	0.00807739	0.00826496	0.00532797	0.0066984	0.00801694	0.00824199	0.00806537	0.00812511	0.00795558	0.00460868	0.00788071
Vibrio_alginolyticus_NBRC15630_ATCC17749	0.147043	0.147043		0.00730116	0.00807739	0.00561365	0.00879862	0.00780447	0.00805332	0.00539564	0.00758059	0.0069714	0.00840002	0.00810132	0.00628165	0.00805332	0.00544015	0.00575987	0.00578036	0.00806537	0.00776582
Vibrio_azureus_LC2_005	0.159079	0.159079	0.115123		0.00821889	0.00689286	0.00895423	0.00816054	0.00828779	0.00719892	0.00800474	0.00755345	0.00868756	0.00824199	0.00742916	0.00850908	0.00712439	0.00747099	0.00704857	0.00840002	0.00801694
Vibrio_barjaei_3062	0.0957614	0.0957614	0.145997	0.152276		0.00808937	0.00885778	0.00818398	0.00692444	0.0080291	0.00827639	0.00837783	0.00716927	0.00293527	0.0079925	0.00840002	0.00806537	0.00819565	0.0080291	0.00686104	0.00785545
Vibrio_campbellii_CAIM519_NBRC15631	0.141287	0.141287	0.0643642	0.100994	0.14652		0.00872834	0.00767422	0.0079925	0.00426755	0.00747099	0.00658087	0.00833307	0.00805332	0.00618962	0.00798023	0.00411559	0.00582104	0.0052127	0.00795558	0.00752614
Vibrio_cholerae_CECT_514	0.18001	0.18001	0.180534	0.188906	0.183673	0.176871		0.00872834	0.00875863	0.0086151	0.00882832	0.00874856	0.00912133	0.00888699	0.00875863	0.00883817	0.0086773	0.00862554	0.0086151	0.00902019	0.00896373
Vibrio_coralliilyticus_ATCC_BAA_450	0.15123	0.15123	0.134485	0.14966	0.150706	0.129252	0.176871		0.00810132	0.00758059	0.00716927	0.00811324	0.00846583	0.00818398	0.00793077	0.00821889	0.00763434	0.00806537	0.00771372	0.00814876	0.00791831
Vibrio_hangzhouensis_CGMCC_1_7062	0.0832025	0.0832025	0.14495	0.155416	0.102041	0.142334	0.178441	0.147043		0.0079925	0.00791831	0.00820728	0.00676418	0.0067967	0.00779162	0.00820728	0.00800474	0.00790582	0.00801694	0.00633595	0.00806537
Vibrio_harveyi_NBRC15634_ATCC14126	0.14338	0.14338	0.0591313	0.11146	0.143904	0.0361068	0.171115	0.125589	0.142334		0.00742916	0.00681288	0.00828779	0.00800474	0.0062634	0.00807739	0.00426755	0.00592111	0.00509411	0.00801694	0.00752614
Vibrio_hepatarius_DSM19134	0.145997	0.145997	0.125589	0.142857	0.154893	0.121402	0.182104	0.110413	0.139194	0.119833		0.00781727	0.00835552	0.00829916	0.00779162	0.00814876	0.00740104	0.00758059	0.00766097	0.00794319	0.00790582
Vibrio_mytili_CAIM528	0.154369	0.154369	0.103611	0.124542	0.159602	0.0910518	0.177917	0.147567	0.151753	0.0983778	0.135008		0.00865668	0.00838894	0.00674783	0.00833307	0.00676418	0.00656382	0.00687698	0.00814876	0.00810132
Vibrio_maritimus_CAIM1455	0.0575615	0.0575615	0.160649	0.174778	0.110413	0.157509	0.198325	0.163789	0.096808	0.155416	0.158556	0.173208		0.00716927	0.00840002	0.00851982	0.00834431	0.00838894	0.00835552	0.00544015	0.00835552
Vibrio_mediterranei_NBRC15635	0.0947148	0.0947148	0.147043	0.153323	0.0167452	0.14495	0.185243	0.150706	0.0978545	0.142857	0.155939	0.160126	0.110413		0.00800474	0.00834431	0.00801694	0.00817227	0.00798023	0.00681288	0.00791831
Vibrio_natriegens_NBRC15636_ATCC14048_DSM759	0.14338	0.14338	0.0821559	0.119833	0.142334	0.0795395	0.178441	0.139717	0.133961	0.0816327	0.133961	0.0962847	0.160649	0.142857		0.00811324	0.00628165	0.00594085	0.0062634	0.00813696	0.00763434
Vibrio_nigripulchritudo_ATCC27043	0.153323	0.153323	0.14495	0.165882	0.160649	0.141811	0.182627	0.152276	0.151753	0.145997	0.149137	0.157509	0.166405	0.158032	0.147567		0.00804123	0.00794319	0.00820728	0.00834431	0.00829916
Vibrio_owensii_CAIM1854_LMG25443_DY05	0.145474	0.145474	0.0601779	0.108844	0.145474	0.0334903	0.174254	0.127682	0.142857	0.0361068	0.118786	0.096808	0.158032	0.14338	0.0821559	0.144427		0.00598005	0.00506997	0.00804123	0.00763434
Vibrio_parahaemolyticus_NBRC12711	0.14809	0.14809	0.0680272	0.121402	0.15123	0.0695971	0.171638	0.145474	0.138671	0.0722135	0.125589	0.0905285	0.160126	0.150183	0.0727368	0.140241	0.0737834		0.00603821	0.00817227	0.00764768
Vibrio_rotiferianus_CAIM577_LMG21460	0.140764	0.140764	0.0685505	0.106227	0.143904	0.0549451	0.171115	0.130822	0.14338	0.0523286	0.128728	0.100471	0.158556	0.141811	0.0816327	0.151753	0.0518053	0.0753532		0.00804123	0.00767422
Vibrio_variabilis_CAIM1454	0.0423862	0.0423862	0.145474	0.160649	0.0999477	0.140764	0.192569	0.149137	0.0837258	0.14338	0.140241	0.149137	0.0601779	0.0983778	0.148613	0.158032	0.144427	0.150183	0.144427		0.00805332
Vibrio_crassostreae_LMG_22240	0.137624	0.137624	0.132915	0.14338	0.136578	0.123496	0.18943	0.139194	0.145474	0.123496	0.138671	0.147043	0.158556	0.139194	0.127682	0.155939	0.127682	0.128205	0.129252	0.14495

## Sheet: Caption
Table. Estimates of Evolutionary Divergence between Sequences
The number of base differences per site from between sequences are shown. Standard error estimate(s) are shown above the diagonal. The analysis involved 21 nucleotide sequences. All positions containing gaps and missing data were eliminated. There were a total of 1911 positions in the final dataset. Evolutionary analyses were conducted in MEGA7 [1].
1. Kumar S., Stecher G., and Tamura K. (2016). MEGA7: Molecular Evolutionary Genetics Analysis version 7.0 for bigger datasets.Molecular Biology and Evolution 33:1870-1874.
Disclaimer: Although utmost care has been taken to ensure the correctness of the caption, the caption text is provided "as is" without any warranty of any kind. Authors advise the user to carefully check the caption prior to its use for any purpose and report any errors or problems to the authors immediately (www.megasoftware.net). In no event shall the authors and their employers be liable for a…
