# Supplementary material for: Description and Genome-Based Analysis of Vibrio chaetopteri sp. nov., a New Species of the Mediterranei Clade Isolated from a Marine Polychaete
Source: Microorganisms. 2025 Mar 11;13(3):638. doi: 10.3390/microorganisms13030638 (PMC11945961; doi:10.3390/microorganisms13030638)
Supplement: Supplementary file 1 [file microorganisms-13-00638-s001.zip › Table S3.xlsx]

## Sheet: TYGS
Type Strain Genome Server
Query strain	Subject strain	dDDH (d0, in %)	C.I. (d0, in %)	dDDH (d4, in %)	C.I. (d4, in %)	dDDH (d6, in %)	C.I. (d6, in %)	G+C content difference (in %)
Vibrio sp CB1 14.fa'	'Vibrio sp CB2 10.fa'	92.1	[89.2 - 94.3]	96.8	[95.6 - 97.7]	95	[93.1 - 96.4]	0.01
'Vibrio ordalii ATCC 33509 GCF 000257205.1'	'Vibrio qinghaiensis Q67 GCF 002257545.1'	84.2	[80.4 - 87.4]	90.1	[87.8 - 92.0]	88.1	[85.1 - 90.5]	0.26
'Vibrio barjaei 3062 GCF 001639065.2'	'Vibrio mediterranei NBRC 15635 GCF 001591125.1'	84.7	[80.9 - 87.8]	61.3	[58.4 - 64.1]	82.9	[79.6 - 85.7]	0.12
'Vibrio maritimus CAIM 1455 GCF 003263775.1'	'Vibrio variabilis CAIM 1454 GCF 003263785.1'	66.3	[62.4 - 69.9]	50.2	[47.5 - 52.8]	64.3	[60.9 - 67.5]	0.49
'Vibrio maritimus CAIM 1455 GCF 003263775.1'	'Vibrio sp CB2 10.fa'	64.6	[60.8 - 68.2]	45.7	[43.2 - 48.3]	61.5	[58.2 - 64.7]	0.03
'Vibrio maritimus CAIM 1455 GCF 003263775.1'	Vibrio sp CB1 14.fa'	64.2	[60.4 - 67.8]	45.6	[43.0 - 48.1]	61.1	[57.8 - 64.3]	0.02
Vibrio sp CB1 14.fa'	'Vibrio variabilis CAIM 1454 GCF 003263785.1'	67.9	[64.1 - 71.6]	42.4	[39.9 - 45.0]	63	[59.7 - 66.2]	0.51
'Vibrio sp CB2 10.fa'	'Vibrio variabilis CAIM 1454 GCF 003263785.1'	66.4	[62.6 - 70.1]	42.3	[39.8 - 44.9]	61.8	[58.5 - 64.9]	0.52
'Vibrio methylphosphonaticus S4B1 GCF 023634655.1'	'Vibrio qingdaonensis ZSDZ65 GCF 026191675.1'	51.9	[48.4 - 55.3]	32.9	[30.5 - 35.4]	46.8	[43.8 - 49.8]	0.01
'V thalassae CECT 8203 GCF 900089835.1'	'Vibrio mediterranei NBRC 15635 GCF 001591125.1'	51.4	[47.9 - 54.8]	31.9	[29.5 - 34.4]	46	[43.0 - 49.0]	0.3
'V thalassae CECT 8203 GCF 900089835.1'	'Vibrio barjaei 3062 GCF 001639065.2'	51.4	[47.9 - 54.8]	31.5	[29.1 - 34.0]	45.9	[42.8 - 48.9]	0.18
Vibrio sp CB1 14.fa'	'Vibrio stylophorae CECT 7929 GCF 921293875.1'	13.2	[10.4 - 16.5]	25.8	[23.5 - 28.3]	13.5	[11.2 - 16.3]	1.39
'V hippocampi CECT 8226 GCA 921292975.1'	'Vibrio stylophorae CECT 7929 GCF 921293875.1'	13.3	[10.5 - 16.6]	25.5	[23.2 - 28.0]	13.6	[11.2 - 16.4]	2.32
'Vibrio sp CB2 10.fa'	'Vibrio stylophorae CECT 7929 GCF 921293875.1'	13.2	[10.4 - 16.5]	25.3	[23.0 - 27.8]	13.5	[11.2 - 16.3]	1.4
'Vibrio qingdaonensis ZSDZ65 GCF 026191675.1'	'Vibrio stylophorae CECT 7929 GCF 921293875.1'	12.9	[10.2 - 16.2]	25.1	[22.7 - 27.5]	13.3	[11.0 - 16.1]	3.18
'Vibrio methylphosphonaticus S4B1 GCF 023634655.1'	'Vibrio stylophorae CECT 7929 GCF 921293875.1'	13	[10.3 - 16.3]	25	[22.7 - 27.5]	13.4	[11.0 - 16.1]	3.19
'Vibrio albus E4404 GCF 003144035.1'	'Vibrio stylophorae CECT 7929 GCF 921293875.1'	13.1	[10.4 - 16.4]	24.9	[22.6 - 27.4]	13.5	[11.1 - 16.2]	1.4
'Vibrio barjaei 3062 GCF 001639065.2'	'Vibrio stylophorae CECT 7929 GCF 921293875.1'	13	[10.2 - 16.2]	24.8	[22.5 - 27.3]	13.3	[11.0 - 16.1]	3.31
'Vibrio mediterranei NBRC 15635 GCF 001591125.1'	'Vibrio stylophorae CECT 7929 GCF 921293875.1'	13	[10.3 - 16.3]	24.6	[22.3 - 27.0]	13.3	[11.0 - 16.1]	3.43
'Vibrio gelatinilyticus ZSDZ34 GCF 022836845.1'	'Vibrio stylophorae CECT 7929 GCF 921293875.1'	13.1	[10.4 - 16.4]	24.1	[21.8 - 26.5]	13.5	[11.1 - 16.3]	2.96
'Vibrio qinghaiensis Q67 GCF 002257545.1'	'Vibrio stylophorae CECT 7929 GCF 921293875.1'	13.4	[10.7 - 16.7]	24	[21.7 - 26.4]	13.8	[11.4 - 16.6]	3
'Vibrio stylophorae CECT 7929 GCF 921293875.1'	'Vibrio variabilis CAIM 1454 GCF 003263785.1'	13.1	[10.4 - 16.4]	23.7	[21.4 - 26.2]	13.5	[11.1 - 16.2]	0.88
'Vibrio albus E4404 GCF 003144035.1'	Vibrio sp CB1 14.fa'	13.6	[10.9 - 17.0]	23.3	[21.0 - 25.7]	14	[11.6 - 16.8]	0.01
'V hippocampi CECT 8226 GCA 921292975.1'	'Vibrio albus E4404 GCF 003144035.1'	13.5	[10.8 - 16.9]	23.2	[21.0 - 25.7]	13.9	[11.5 - 16.7]	0.92
'Vibrio albus E4404 GCF 003144035.1'	'Vibrio sp CB2 10.fa'	13.6	[10.8 - 16.9]	23	[20.8 - 25.5]	13.9	[11.5 - 16.7]	0
'Vibrio maritimus CAIM 1455 GCF 003263775.1'	'Vibrio stylophorae CECT 7929 GCF 921293875.1'	13.1	[10.4 - 16.4]	22.8	[20.5 - 25.2]	13.4	[11.1 - 16.2]	1.37
'Vibrio albus E4404 GCF 003144035.1'	'Vibrio qingdaonensis ZSDZ65 GCF 026191675.1'	13.2	[10.4 - 16.5]	22.8	[20.5 - 25.3]	13.5	[11.2 - 16.3]	1.78
Vibrio hangzhouensis CGMCC17062 GCF 900107935.1'	'Vibrio stylophorae CECT 7929 GCF 921293875.1'	13	[10.3 - 16.3]	22.6	[20.4 - 25.1]	13.3	[11.0 - 16.1]	0.91
'V thalassae CECT 8203 GCF 900089835.1'	'Vibrio stylophorae CECT 7929 GCF 921293875.1'	13	[10.3 - 16.3]	22.6	[20.3 - 25.0]	13.4	[11.0 - 16.2]	3.13
'V thalassae CECT 8203 GCF 900089835.1'	'Vibrio albus E4404 GCF 003144035.1'	13.4	[10.7 - 16.8]	22.6	[20.3 - 25.1]	13.8	[11.4 - 16.6]	1.73
'Vibrio ordalii ATCC 33509 GCF 000257205.1'	'Vibrio stylophorae CECT 7929 GCF 921293875.1'	13.3	[10.5 - 16.6]	22.1	[19.9 - 24.6]	13.6	[11.3 - 16.4]	2.74
'Vibrio albus E4404 GCF 003144035.1'	'Vibrio maritimus CAIM 1455 GCF 003263775.1'	13.3	[10.6 - 16.6]	22.1	[19.8 - 24.5]	13.7	[11.3 - 16.5]	0.03
'Vibrio albus E4404 GCF 003144035.1'	'Vibrio qinghaiensis Q67 GCF 002257545.1'	13.7	[10.9 - 17.1]	22	[19.8 - 24.5]	14	[11.6 - 16.8]	1.6
'V hippocampi CECT 8226 GCA 921292975.1'	'Vibrio qinghaiensis Q67 GCF 002257545.1'	14.3	[11.4 - 17.6]	22	[19.7 - 24.4]	14.5	[12.1 - 17.4]	0.68
'Vibrio albus E4404 GCF 003144035.1'	'Vibrio methylphosphonaticus S4B1 GCF 023634655.1'	13.2	[10.5 - 16.6]	22	[19.7 - 24.4]	13.6	[11.2 - 16.4]	1.79
'Vibrio albus E4404 GCF 003144035.1'	'Vibrio mediterranei NBRC 15635 GCF 001591125.1'	13.4	[10.7 - 16.7]	22	[19.7 - 24.4]	13.8	[11.4 - 16.5]	2.03
'Vibrio albus E4404 GCF 003144035.1'	'Vibrio barjaei 3062 GCF 001639065.2'	13.4	[10.7 - 16.7]	21.7	[19.5 - 24.1]	13.7	[11.4 - 16.5]	1.91
'Vibrio albus E4404 GCF 003144035.1'	'Vibrio variabilis CAIM 1454 GCF 003263785.1'	13.6	[10.8 - 16.9]	21.7	[19.4 - 24.1]	13.9	[11.5 - 16.7]	0.52
'V hippocampi CECT 8226 GCA 921292975.1'	'Vibrio sp CB2 10.fa'	16.5	[13.5 - 20.0]	21.6	[19.3 - 24.0]	16.4	[13.9 - 19.4]	0.92
'V hippocampi CECT 8226 GCA 921292975.1'	Vibrio sp CB1 14.fa'	16.4	[13.4 - 19.9]	21.5	[19.3 - 24.0]	16.4	[13.8 - 19.3]	0.92
'Vibrio hangzhouensis CGMCC17062 GCF 900107935.1'	'Vibrio maritimus CAIM 1455 GCF 003263775.1'	26.2	[22.9 - 29.9]	21.4	[19.2 - 23.9]	24.2	[21.3 - 27.3]	0.47
'Vibrio qinghaiensis Q67 GCF 002257545.1'	Vibrio sp CB1 14.fa'	14.4	[11.6 - 17.8]	21.3	[19.0 - 23.7]	14.6	[12.2 - 17.5]	1.61
'Vibrio hangzhouensis CGMCC17062 GCF 900107935.1'	'Vibrio sp CB2 10.fa'	26.2	[22.9 - 29.9]	21.3	[19.0 - 23.7]	24.1	[21.3 - 27.2]	0.5
'V hippocampi CECT 8226 GCA 921292975.1'	'Vibrio ordalii ATCC 33509 GCF 000257205.1'	14.1	[11.2 - 17.4]	21.3	[19.0 - 23.7]	14.3	[11.9 - 17.1]	0.42
'Vibrio maritimus CAIM 1455 GCF 003263775.1'	'Vibrio mediterranei NBRC 15635 GCF 001591125.1'	27.2	[23.9 - 30.9]	21.3	[19.0 - 23.7]	24.9	[22.0 - 28.0]	2.06
'Vibrio hangzhouensis CGMCC17062 GCF 900107935.1'	Vibrio sp CB1 14.fa'	26.4	[23.0 - 30.0]	21.3	[19.0 - 23.7]	24.2	[21.4 - 27.3]	0.49
'Vibrio barjaei 3062 GCF 001639065.2'	'Vibrio maritimus CAIM 1455 GCF 003263775.1'	26.5	[23.1 - 30.1]	21.2	[19.0 - 23.7]	24.3	[21.5 - 27.4]	1.94
'Vibrio albus E4404 GCF 003144035.1'	'Vibrio hangzhouensis CGMCC17062 GCF 900107935.1'	13.5	[10.8 - 16.9]	21.2	[19.0 - 23.6]	13.8	[11.4 - 16.6]	0.49
'Vibrio qinghaiensis Q67 GCF 002257545.1'	'Vibrio sp CB2 10.fa'	14.4	[11.6 - 17.8]	21.2	[19.0 - 23.6]	14.6	[12.2 - 17.5]	1.6
'Vibrio hangzhouensis CGMCC17062 GCF 900107935.1'	'Vibrio variabilis CAIM 1454 GCF 003263785.1'	26.9	[23.5 - 30.5]	21.2	[18.9 - 23.6]	24.6	[21.7 - 27.7]	0.03
'Vibrio albus E4404 GCF 003144035.1'	'Vibrio ordalii ATCC 33509 GCF 000257205.1'	13.6	[10.8 - 16.9]	21.2	[19.0 - 23.7]	13.9	[11.5 - 16.7]	1.34
'Vibrio mediterranei NBRC 15635 GCF 001591125.1'	'Vibrio sp CB2 10.fa'	26.8	[23.5 - 30.5]	21.1	[18.9 - 23.5]	24.5	[21.7 - 27.6]	2.03
V thalassae CECT 8203 GCF 900089835.1'	'Vibrio maritimus CAIM 1455 GCF 003263775.1'	25.5	[22.2 - 29.1]	21.1	[18.8 - 23.5]	23.6	[20.7 - 26.7]	1.76
'Vibrio albus E4404 GCF 003144035.1'	'Vibrio gelatinilyticus ZSDZ34 GCF 022836845.1'	13.5	[10.7 - 16.8]	21.1	[18.9 - 23.5]	13.8	[11.4 - 16.6]	1.55
'Vibrio mediterranei NBRC 15635 GCF 001591125.1'	Vibrio sp CB1 14.fa'	26.9	[23.6 - 30.6]	21.1	[18.8 - 23.5]	24.6	[21.7 - 27.7]	2.04
'Vibrio mediterranei NBRC 15635 GCF 001591125.1'	'Vibrio variabilis CAIM 1454 GCF 003263785.1'	26.8	[23.4 - 30.4]	21.1	[18.8 - 23.5]	24.5	[21.6 - 27.6]	2.55
'Vibrio qingdaonensis ZSDZ65 GCF 026191675.1'	'Vibrio qinghaiensis Q67 GCF 002257545.1'	14	[11.2 - 17.4]	21	[18.7 - 23.4]	14.3	[11.9 - 17.1]	0.18
'Vibrio barjaei 3062 GCF 001639065.2'	'Vibrio variabilis CAIM 1454 GCF 003263785.1'	26	[22.6 - 29.6]	20.9	[18.7 - 23.3]	23.9	[21.0 - 27.0]	2.43
'V thalassae CECT 8203 GCF 900089835.1'	'Vibrio variabilis CAIM 1454 GCF 003263785.1'	25.2	[21.9 - 28.8]	20.9	[18.6 - 23.3]	23.3	[20.5 - 26.4]	2.25
'Vibrio barjaei 3062 GCF 001639065.2'	'Vibrio sp CB2 10.fa'	26.7	[23.4 - 30.4]	20.9	[18.7 - 23.4]	24.4	[21.6 - 27.5]	1.91
'V hippocampi CECT 8226 GCA 921292975.1'	'Vibrio variabilis CAIM 1454 GCF 003263785.1'	16.5	[13.5 - 20.0]	20.9	[18.7 - 23.3]	16.4	[13.9 - 19.4]	1.44
'Vibrio barjaei 3062 GCF 001639065.2'	Vibrio sp CB1 14.fa'	26.8	[23.5 - 30.5]	20.9	[18.7 - 23.3]	24.5	[21.6 - 27.6]	1.92
V thalassae CECT 8203 GCF 900089835.1'	Vibrio sp CB1 14.fa'	25.8	[22.4 - 29.4]	20.9	[18.7 - 23.3]	23.7	[20.9 - 26.8]	1.74
'Vibrio methylphosphonaticus S4B1 GCF 023634655.1'	'Vibrio qinghaiensis Q67 GCF 002257545.1'	14.1	[11.3 - 17.5]	20.8	[18.6 - 23.2]	14.4	[11.9 - 17.2]	0.19
'V thalassae CECT 8203 GCF 900089835.1'	'Vibrio sp CB2 10.fa'	25.9	[22.6 - 29.6]	20.8	[18.6 - 23.3]	23.8	[21.0 - 26.9]	1.73
'Vibrio hangzhouensis CGMCC17062 GCF 900107935.1'	'Vibrio mediterranei NBRC 15635 GCF 001591125.1'	35	[31.6 - 38.5]	20.7	[18.5 - 23.1]	30	[27.1 - 33.1]	2.52
'V hippocampi CECT 8226 GCA 921292975.1'	'Vibrio barjaei 3062 GCF 001639065.2'	16.3	[13.3 - 19.8]	20.7	[18.5 - 23.2]	16.2	[13.7 - 19.2]	0.99
'Vibrio mediterranei NBRC 15635 GCF 001591125.1'	'Vibrio qinghaiensis Q67 GCF 002257545.1'	14.2	[11.4 - 17.6]	20.7	[18.5 - 23.1]	14.4	[12.0 - 17.3]	0.43
'V thalassae CECT 8203 GCF 900089835.1'	'Vibrio hangzhouensis CGMCC17062 GCF 900107935.1'	30.9	[27.5 - 34.5]	20.7	[18.4 - 23.1]	27.3	[24.4 - 30.4]	2.22
'Vibrio barjaei 3062 GCF 001639065.2'	'Vibrio hangzhouensis CGMCC17062 GCF 900107935.1'	35.7	[32.3 - 39.2]	20.6	[18.4 - 23.0]	30.4	[27.5 - 33.5]	2.4
'Vibrio barjaei 3062 GCF 001639065.2'	'Vibrio qinghaiensis Q67 GCF 002257545.1'	14.2	[11.4 - 17.6]	20.6	[18.4 - 23.0]	14.5	[12.0 - 17.3]	0.31
'V hippocampi CECT 8226 GCA 921292975.1'	'Vibrio mediterranei NBRC 15635 GCF 001591125.1'	16.3	[13.3 - 19.8]	20.6	[18.3 - 23.0]	16.2	[13.7 - 19.1]	1.11
'Vibrio qinghaiensis Q67 GCF 002257545.1'	'Vibrio variabilis CAIM 1454 GCF 003263785.1'	14.4	[11.6 - 17.8]	20.5	[18.3 - 23.0]	14.6	[12.1 - 17.4]	2.12
'V hippocampi CECT 8226 GCA 921292975.1'	'Vibrio maritimus CAIM 1455 GCF 003263775.1'	16.4	[13.4 - 19.9]	20.5	[18.3 - 22.9]	16.3	[13.7 - 19.2]	0.94
'Vibrio ordalii ATCC 33509 GCF 000257205.1'	Vibrio sp CB1 14.fa'	14.4	[11.6 - 17.8]	20.5	[18.3 - 22.9]	14.6	[12.2 - 17.5]	1.34
'V hippocampi CECT 8226 GCA 921292975.1'	'V thalassae CECT 8203 GCF 900089835.1'	16.5	[13.5 - 20.0]	20.4	[18.2 - 22.8]	16.4	[13.8 - 19.3]	0.81
'Vibrio ordalii ATCC 33509 GCF 000257205.1'	'Vibrio sp CB2 10.fa'	14.4	[11.6 - 17.8]	20.4	[18.2 - 22.8]	14.6	[12.2 - 17.5]	1.34
'V hippocampi CECT 8226 GCA 921292975.1'	'Vibrio qingdaonensis ZSDZ65 GCF 026191675.1'	15.3	[12.4 - 18.8]	20.4	[18.2 - 22.8]	15.4	[12.9 - 18.3]	0.86
'Vibrio gelatinilyticus ZSDZ34 GCF 022836845.1'	Vibrio sp CB1 14.fa'	17.8	[14.7 - 21.4]	20.3	[18.1 - 22.7]	17.5	[14.8 - 20.4]	1.56
'V hippocampi CECT 8226 GCA 921292975.1'	'Vibrio gelatinilyticus ZSDZ34 GCF 022836845.1'	15.4	[12.5 - 18.8]	20.2	[18.0 - 22.6]	15.4	[12.9 - 18.3]	0.64
'Vibrio gelatinilyticus ZSDZ34 GCF 022836845.1'	'Vibrio sp CB2 10.fa'	17.6	[14.5 - 21.1]	20.2	[18.0 - 22.6]	17.3	[14.7 - 20.3]	1.55
'Vibrio methylphosphonaticus S4B1 GCF 023634655.1'	'Vibrio sp CB2 10.fa'	19.4	[16.3 - 23.0]	20.2	[18.0 - 22.6]	18.8	[16.1 - 21.8]	1.79
'Vibrio maritimus CAIM 1455 GCF 003263775.1'	'Vibrio qinghaiensis Q67 GCF 002257545.1'	14.3	[11.5 - 17.7]	20.2	[18.0 - 22.7]	14.5	[12.1 - 17.3]	1.62
'Vibrio gelatinilyticus ZSDZ34 GCF 022836845.1'	'Vibrio qinghaiensis Q67 GCF 002257545.1'	14.7	[11.9 - 18.2]	20.1	[17.9 - 22.5]	14.9	[12.4 - 17.8]	0.04
'Vibrio methylphosphonaticus S4B1 GCF 023634655.1'	Vibrio sp CB1 14.fa'	19.4	[16.2 - 23.0]	20.1	[17.9 - 22.5]	18.7	[16.0 - 21.7]	1.8
'V hippocampi CECT 8226 GCA 921292975.1'	'Vibrio methylphosphonaticus S4B1 GCF 023634655.1'	15.8	[12.8 - 19.2]	20.1	[17.9 - 22.5]	15.8	[13.2 - 18.7]	0.87
'Vibrio gelatinilyticus ZSDZ34 GCF 022836845.1'	'Vibrio qingdaonensis ZSDZ65 GCF 026191675.1'	16.6	[13.6 - 20.2]	20.1	[17.9 - 22.5]	16.5	[13.9 - 19.4]	0.22
'Vibrio ordalii ATCC 33509 GCF 000257205.1'	'Vibrio qingdaonensis ZSDZ65 GCF 026191675.1'	14	[11.2 - 17.4]	20	[17.8 - 22.4]	14.3	[11.8 - 17.1]	0.44
'V hippocampi CECT 8226 GCA 921292975.1'	'Vibrio hangzhouensis CGMCC17062 GCF 900107935.1'	16.6	[13.6 - 20.1]	20	[17.8 - 22.4]	16.5	[13.9 - 19.4]	1.41
'Vibrio gelatinilyticus ZSDZ34 GCF 022836845.1'	'Vibrio maritimus CAIM 1455 GCF 003263775.1'	17.3	[14.3 - 20.8]	20	[17.8 - 22.4]	17	[14.4 - 20.0]	1.58
'Vibrio qingdaonensis ZSDZ65 GCF 026191675.1'	'Vibrio sp CB2 10.fa'	18.8	[15.7 - 22.4]	20	[17.8 - 22.4]	18.2	[15.6 - 21.2]	1.78
'Vibrio gelatinilyticus ZSDZ34 GCF 022836845.1'	'Vibrio methylphosphonaticus S4B1 GCF 023634655.1'	17	[13.9 - 20.5]	19.9	[17.7 - 22.3]	16.8	[14.2 - 19.7]	0.24
'Vibrio mediterranei NBRC 15635 GCF 001591125.1'	'Vibrio ordalii ATCC 33509 GCF 000257205.1'	14.2	[11.4 - 17.6]	19.9	[17.7 - 22.3]	14.4	[12.0 - 17.3]	0.69
'Vibrio qingdaonensis ZSDZ65 GCF 026191675.1'	Vibrio sp CB1 14.fa'	18.7	[15.6 - 22.3]	19.9	[17.7 - 22.3]	18.1	[15.5 - 21.1]	1.79
'Vibrio methylphosphonaticus S4B1 GCF 023634655.1'	'Vibrio ordalii ATCC 33509 GCF 000257205.1'	14.2	[11.3 - 17.5]	19.8	[17.6 - 22.2]	14.4	[11.9 - 17.2]	0.45
'Vibrio barjaei 3062 GCF 001639065.2'	'Vibrio ordalii ATCC 33509 GCF 000257205.1'	14.3	[11.5 - 17.7]	19.8	[17.6 - 22.2]	14.5	[12.0 - 17.3]	0.57
'V thalassae CECT 8203 GCF 900089835.1'	'Vibrio methylphosphonaticus S4B1 GCF 023634655.1'	19.8	[16.6 - 23.4]	19.8	[17.6 - 22.2]	19	[16.3 - 22.0]	0.06
'Vibrio ordalii ATCC 33509 GCF 000257205.1'	'Vibrio variabilis CAIM 1454 GCF 003263785.1'	14.4	[11.5 - 17.8]	19.8	[17.6 - 22.2]	14.6	[12.1 - 17.4]	1.86
'Vibrio gelatinilyticus ZSDZ34 GCF 022836845.1'	'Vibrio hangzhouensis CGMCC17062 GCF 900107935.1'	19.3	[16.1 - 22.9]	19.7	[17.5 - 22.1]	18.6	[15.9 - 21.6]	2.05
'V thalassae CECT 8203 GCF 900089835.1'	'Vibrio qinghaiensis Q67 GCF 002257545.1'	14.6	[11.7 - 18.0]	19.7	[17.5 - 22.1]	14.7	[12.3 - 17.6]	0.13
'Vibrio gelatinilyticus ZSDZ34 GCF 022836845.1'	'Vibrio variabilis CAIM 1454 GCF 003263785.1'	17.8	[14.7 - 21.3]	19.7	[17.5 - 22.1]	17.4	[14.8 - 20.4]	2.08
'Vibrio methylphosphonaticus S4B1 GCF 023634655.1'	'Vibrio variabilis CAIM 1454 GCF 003263785.1'	19.6	[16.4 - 23.2]	19.7	[17.5 - 22.1]	18.8	[16.1 - 21.8]	2.31
'Vibrio barjaei 3062 GCF 001639065.2'	'Vibrio qingdaonensis ZSDZ65 GCF 026191675.1'	19.9	[16.8 - 23.6]	19.7	[17.5 - 22.1]	19.1	[16.4 - 22.1]	0.13
'Vibrio maritimus CAIM 1455 GCF 003263775.1'	'Vibrio methylphosphonaticus S4B1 GCF 023634655.1'	19	[15.8 - 22.5]	19.7	[17.5 - 22.1]	18.3	[15.7 - 21.3]	1.82
'Vibrio hangzhouensis CGMCC17062 GCF 900107935.1'	'Vibrio qinghaiensis Q67 GCF 002257545.1'	14.4	[11.5 - 17.7]	19.6	[17.4 - 22.0]	14.5	[12.1 - 17.4]	2.09
'Vibrio mediterranei NBRC 15635 GCF 001591125.1'	'Vibrio qingdaonensis ZSDZ65 GCF 026191675.1'	20	[16.8 - 23.6]	19.6	[17.4 - 22.0]	19.2	[16.5 - 22.2]	0.25
'Vibrio maritimus CAIM 1455 GCF 003263775.1'	'Vibrio qingdaonensis ZSDZ65 GCF 026191675.1'	18.6	[15.5 - 22.2]	19.6	[17.4 - 22.0]	18	[15.4 - 21.0]	1.81
'Vibrio barjaei 3062 GCF 001639065.2'	'Vibrio methylphosphonaticus S4B1 GCF 023634655.1'	20.2	[17.0 - 23.8]	19.6	[17.4 - 22.0]	19.3	[16.6 - 22.4]	0.12
'V thalassae CECT 8203 GCF 900089835.1'	'Vibrio qingdaonensis ZSDZ65 GCF 026191675.1'	19.4	[16.2 - 23.0]	19.5	[17.4 - 21.9]	18.7	[16.0 - 21.7]	0.05
'Vibrio gelatinilyticus ZSDZ34 GCF 022836845.1'	'Vibrio ordalii ATCC 33509 GCF 000257205.1'	14.7	[11.9 - 18.2]	19.5	[17.3 - 21.8]	14.9	[12.4 - 17.7]	0.22
'Vibrio qingdaonensis ZSDZ65 GCF 026191675.1'	'Vibrio variabilis CAIM 1454 GCF 003263785.1'	19	[15.9 - 22.6]	19.5	[17.3 - 21.9]	18.3	[15.7 - 21.4]	2.3
'Vibrio mediterranei NBRC 15635 GCF 001591125.1'	'Vibrio methylphosphonaticus S4B1 GCF 023634655.1'	20.4	[17.2 - 24.0]	19.5	[17.3 - 21.9]	19.4	[16.7 - 22.5]	0.24
'V thalassae CECT 8203 GCF 900089835.1'	'Vibrio ordalii ATCC 33509 GCF 000257205.1'	14.5	[11.6 - 17.9]	19.5	[17.3 - 21.9]	14.7	[12.2 - 17.5]	0.39
'Vibrio hangzhouensis CGMCC17062 GCF 900107935.1'	'Vibrio ordalii ATCC 33509 GCF 000257205.1'	14.4	[11.5 - 17.7]	19.5	[17.3 - 21.9]	14.5	[12.1 - 17.4]	1.83
'Vibrio maritimus CAIM 1455 GCF 003263775.1'	'Vibrio ordalii ATCC 33509 GCF 000257205.1'	14.3	[11.5 - 17.7]	19.4	[17.2 - 21.8]	14.5	[12.1 - 17.4]	1.36
'Vibrio hangzhouensis CGMCC17062 GCF 900107935.1'	'Vibrio methylphosphonaticus S4B1 GCF 023634655.1'	19.4	[16.2 - 23.0]	19.3	[17.1 - 21.7]	18.6	[15.9 - 21.6]	2.28
'Vibrio gelatinilyticus ZSDZ34 GCF 022836845.1'	'Vibrio mediterranei NBRC 15635 GCF 001591125.1'	18.4	[15.3 - 21.9]	19.3	[17.1 - 21.7]	17.8	[15.2 - 20.8]	0.47
'Vibrio hangzhouensis CGMCC17062 GCF 900107935.1'	'Vibrio qingdaonensis ZSDZ65 GCF 026191675.1'	19.4	[16.3 - 23.0]	19.3	[17.1 - 21.7]	18.7	[16.0 - 21.7]	2.27
'Vibrio barjaei 3062 GCF 001639065.2'	'Vibrio gelatinilyticus ZSDZ34 GCF 022836845.1'	18.3	[15.2 - 21.8]	19.2	[17.0 - 21.6]	17.8	[15.1 - 20.7]	0.36
'V thalassae CECT 8203 GCF 900089835.1'	'Vibrio gelatinilyticus ZSDZ34 GCF 022836845.1'	18.4	[15.3 - 21.9]	19.2	[17.0 - 21.6]	17.8	[15.2 - 20.8]	0.17

## Sheet: AAI
SeqA	SeqB	AAI	SD	N	Omega	Frx
Vibrio_hippocampi_CECT8226_GCA_921292975.1	Vibrio_hippocampi_CECT8226_GCA_921292975.1	100.0	0.0	4017	4021	99.9005222581447
Vibrio_ordalii_ATCC_33509_GCF_000257205.1	Vibrio_hippocampi_CECT8226_GCA_921292975.1	70.1293569230769	18.0811587006195	2275	2924	77.8043775649795
Vibrio_ordalii_ATCC_33509_GCF_000257205.1	Vibrio_ordalii_ATCC_33509_GCF_000257205.1	100.0	0.0	2922	2924	99.9316005471956
Vibrio_mediterranei_NBRC_15635_GCF_001591125.1	Vibrio_hippocampi_CECT8226_GCA_921292975.1	74.395344190732	18.1373794148724	2978	4021	74.061178811241
Vibrio_mediterranei_NBRC_15635_GCF_001591125.1	Vibrio_ordalii_ATCC_33509_GCF_000257205.1	72.236747944079	16.939513587903	2432	2924	83.1737346101231
Vibrio_mediterranei_NBRC_15635_GCF_001591125.1	Vibrio_mediterranei_NBRC_15635_GCF_001591125.1	100.0	0.0	5105	5105	100.0
Vibrio_barjaei_3062_GCF_001639065.2	Vibrio_hippocampi_CECT8226_GCA_921292975.1	74.5410477792732	18.1816778552191	2972	4021	73.9119621984581
Vibrio_barjaei_3062_GCF_001639065.2	Vibrio_ordalii_ATCC_33509_GCF_000257205.1	72.2496735282012	16.9603070600207	2429	2924	83.0711354309166
Vibrio_barjaei_3062_GCF_001639065.2	Vibrio_mediterranei_NBRC_15635_GCF_001591125.1	97.1878967699695	6.12610262477646	4582	5024	91.2022292993631
Vibrio_barjaei_3062_GCF_001639065.2	Vibrio_barjaei_3062_GCF_001639065.2	100.0	0.0	5024	5024	100.0
Vibrio_qinghaiensis_Q67_GCF_002257545.1	Vibrio_hippocampi_CECT8226_GCA_921292975.1	70.0037250628667	18.0081340031091	2386	3279	72.7660872217139
Vibrio_qinghaiensis_Q67_GCF_002257545.1	Vibrio_ordalii_ATCC_33509_GCF_000257205.1	98.5759154616238	6.67439950877223	2697	2924	92.2366621067032
Vibrio_qinghaiensis_Q67_GCF_002257545.1	Vibrio_mediterranei_NBRC_15635_GCF_001591125.1	71.313894054878	17.7395754612658	2624	3279	80.0243976822202
Vibrio_qinghaiensis_Q67_GCF_002257545.1	Vibrio_barjaei_3062_GCF_001639065.2	71.6004913494808	17.4607287286955	2601	3279	79.3229643183898
Vibrio_qinghaiensis_Q67_GCF_002257545.1	Vibrio_qinghaiensis_Q67_GCF_002257545.1	100.0	0.0	3279	3279	100.0
Vibrio_albus_E4404_GCF_003144035.1	Vibrio_hippocampi_CECT8226_GCA_921292975.1	66.5320055225149	19.1787140074172	2354	3684	63.8979370249729
Vibrio_albus_E4404_GCF_003144035.1	Vibrio_ordalii_ATCC_33509_GCF_000257205.1	69.3325546616186	18.2992726091915	2113	2924	72.2640218878249
Vibrio_albus_E4404_GCF_003144035.1	Vibrio_mediterranei_NBRC_15635_GCF_001591125.1	66.8174135899451	19.5006493023147	2546	3684	69.1096634093377
Vibrio_albus_E4404_GCF_003144035.1	Vibrio_barjaei_3062_GCF_001639065.2	66.6806632532493	19.5473999344501	2539	3684	68.9196525515744
Vibrio_albus_E4404_GCF_003144035.1	Vibrio_qinghaiensis_Q67_GCF_002257545.1	69.1476107594937	18.3153657719851	2212	3279	67.4595913388228
Vibrio_albus_E4404_GCF_003144035.1	Vibrio_albus_E4404_GCF_003144035.1	100.0	0.0	3684	3684	100.0
Vibrio_maritimus_CAIM_1455_GCF_003263775.1	Vibrio_hippocampi_CECT8226_GCA_921292975.1	71.0431681304894	20.7932232784218	2391	4021	59.4628201939816
Vibrio_maritimus_CAIM_1455_GCF_003263775.1	Vibrio_ordalii_ATCC_33509_GCF_000257205.1	68.6031667529777	20.1530000634365	1931	2924	66.0396716826265
Vibrio_maritimus_CAIM_1455_GCF_003263775.1	Vibrio_mediterranei_NBRC_15635_GCF_001591125.1	79.4422584194732	18.6890210440274	2999	4151	72.2476511683932
Vibrio_maritimus_CAIM_1455_GCF_003263775.1	Vibrio_barjaei_3062_GCF_001639065.2	79.4738628099174	18.5411863197619	3025	4151	72.874006263551
Vibrio_maritimus_CAIM_1455_GCF_003263775.1	Vibrio_qinghaiensis_Q67_GCF_002257545.1	68.1176854642684	20.2351641715318	2057	3279	62.7325404086612
Vibrio_maritimus_CAIM_1455_GCF_003263775.1	Vibrio_albus_E4404_GCF_003144035.1	63.2661704711025	21.5089579086314	2059	3684	55.8903365906623
Vibrio_maritimus_CAIM_1455_GCF_003263775.1	Vibrio_maritimus_CAIM_1455_GCF_003263775.1	100.0	0.0	4151	4151	100.0
Vibrio_variabilis_CAIM_1454_GCF_003263785.1	Vibrio_hippocampi_CECT8226_GCA_921292975.1	72.2594813863928	19.9134515775619	2337	3840	60.859375
Vibrio_variabilis_CAIM_1454_GCF_003263785.1	Vibrio_ordalii_ATCC_33509_GCF_000257205.1	68.9803287815127	19.8827597400444	1904	2924	65.1162790697674
Vibrio_variabilis_CAIM_1454_GCF_003263785.1	Vibrio_mediterranei_NBRC_15635_GCF_001591125.1	79.7989659290483	18.2888986468663	2847	3840	74.140625
Vibrio_variabilis_CAIM_1454_GCF_003263785.1	Vibrio_barjaei_3062_GCF_001639065.2	79.8526582950124	18.1940359429637	2827	3840	73.6197916666667
Vibrio_variabilis_CAIM_1454_GCF_003263785.1	Vibrio_qinghaiensis_Q67_GCF_002257545.1	68.3471069335938	20.1334844394024	2048	3279	62.458066483684
Vibrio_variabilis_CAIM_1454_GCF_003263785.1	Vibrio_albus_E4404_GCF_003144035.1	63.7940633977217	21.4608980077858	2019	3684	54.8045602605863
Vibrio_variabilis_CAIM_1454_GCF_003263785.1	Vibrio_maritimus_CAIM_1455_GCF_003263775.1	91.2132699962447	17.7346836921363	2663	3840	69.3489583333333
Vibrio_variabilis_CAIM_1454_GCF_003263785.1	Vibrio_variabilis_CAIM_1454_GCF_003263785.1	100.0	0.0	3839	3840	99.9739583333333
Vibrio_gelatinilyticus_ZSDZ34_GCF_022836845.1	Vibrio_hippocampi_CECT8226_GCA_921292975.1	72.3155801957831	17.9963344836312	2656	3796	69.968387776607
Vibrio_gelatinilyticus_ZSDZ34_GCF_022836845.1	Vibrio_ordalii_ATCC_33509_GCF_000257205.1	71.841289974071	17.4241282477919	2314	2924	79.1381668946648
Vibrio_gelatinilyticus_ZSDZ34_GCF_022836845.1	Vibrio_mediterranei_NBRC_15635_GCF_001591125.1	76.3451522620907	16.2647986990686	3205	3796	84.4309799789252
Vibrio_gelatinilyticus_ZSDZ34_GCF_022836845.1	Vibrio_barjaei_3062_GCF_001639065.2	76.3787806311881	16.0597584305878	3232	3796	85.1422550052687
Vibrio_gelatinilyticus_ZSDZ34_GCF_022836845.1	Vibrio_qinghaiensis_Q67_GCF_002257545.1	71.5413126795241	17.552410401054	2437	3279	74.321439463251
Vibrio_gelatinilyticus_ZSDZ34_GCF_022836845.1	Vibrio_albus_E4404_GCF_003144035.1	67.2397292013311	18.9560214657449	2404	3684	65.2551574375679
Vibrio_gelatinilyticus_ZSDZ34_GCF_022836845.1	Vibrio_maritimus_CAIM_1455_GCF_003263775.1	73.1847203322786	18.835745475997	2528	3796	66.5964172813488
Vibrio_gelatinilyticus_ZSDZ34_GCF_022836845.1	Vibrio_variabilis_CAIM_1454_GCF_003263785.1	73.6464677547771	18.257546256948	2512	3796	66.1749209694415
Vibrio_gelatinilyticus_ZSDZ34_GCF_022836845.1	Vibrio_gelatinilyticus_ZSDZ34_GCF_022836845.1	100.0	0.0	3796	3796	100.0
Vibrio_methylphosphonaticus_S4B1_GCF_023634655.1	Vibrio_hippocampi_CECT8226_GCA_921292975.1	73.615067824925	17.2145177149626	2993	4021	74.4342203431982
Vibrio_methylphosphonaticus_S4B1_GCF_023634655.1	Vibrio_ordalii_ATCC_33509_GCF_000257205.1	71.7471884118382	16.9676772705345	2399	2924	82.0451436388509
Vibrio_methylphosphonaticus_S4B1_GCF_023634655.1	Vibrio_mediterranei_NBRC_15635_GCF_001591125.1	78.7603339720778	15.5862934250274	3653	4541	80.4448359392204
Vibrio_methylphosphonaticus_S4B1_GCF_023634655.1	Vibrio_barjaei_3062_GCF_001639065.2	78.7778719076418	15.5025410569234	3638	4541	80.1145122219775
Vibrio_methylphosphonaticus_S4B1_GCF_023634655.1	Vibrio_qinghaiensis_Q67_GCF_002257545.1	71.3007496081504	17.1910297308138	2552	3279	77.8286062824032
Vibrio_methylphosphonaticus_S4B1_GCF_023634655.1	Vibrio_albus_E4404_GCF_003144035.1	65.8798020917137	19.5410294534964	2486	3684	67.4809989142237
Vibrio_methylphosphonaticus_S4B1_GCF_023634655.1	Vibrio_maritimus_CAIM_1455_GCF_003263775.1	75.0841637468718	18.5535041896606	2797	4151	67.3813538906288
Vibrio_methylphosphonaticus_S4B1_GCF_023634655.1	Vibrio_variabilis_CAIM_1454_GCF_003263785.1	75.7871747360757	17.9100776000247	2747	3840	71.5364583333333
Vibrio_methylphosphonaticus_S4B1_GCF_023634655.1	Vibrio_gelatinilyticus_ZSDZ34_GCF_022836845.1	75.2567417091835	16.4009566301928	3136	3796	82.6132771338251
Vibrio_methylphosphonaticus_S4B1_GCF_023634655.1	Vibrio_methylphosphonaticus_S4B1_GCF_023634655.1	100.0	0.0	4541	4541	100.0
Vibrio_qingdaonensis_ZSDZ65_GCF_026191675.1	Vibrio_hippocampi_CECT8226_GCA_921292975.1	72.5674173764906	18.3708378111634	2935	4021	72.9917930862969
Vibrio_qingdaonensis_ZSDZ65_GCF_026191675.1	Vibrio_ordalii_ATCC_33509_GCF_000257205.1	71.3869589211618	17.321640897098	2410	2924	82.421340629275
Vibrio_qingdaonensis_ZSDZ65_GCF_026191675.1	Vibrio_mediterranei_NBRC_15635_GCF_001591125.1	78.5974696969697	15.5244481694995	3828	4983	76.8211920529801
Vibrio_qingdaonensis_ZSDZ65_GCF_026191675.1	Vibrio_barjaei_3062_GCF_001639065.2	78.7326427279772	15.1836790031599	3871	4983	77.6841260284969
Vibrio_qingdaonensis_ZSDZ65_GCF_026191675.1	Vibrio_qinghaiensis_Q67_GCF_002257545.1	70.987045999227	17.4679532893264	2587	3279	78.8960048795364
Vibrio_qingdaonensis_ZSDZ65_GCF_026191675.1	Vibrio_albus_E4404_GCF_003144035.1	65.8405900596422	19.4270180981389	2515	3684	68.2681867535288
Vibrio_qingdaonensis_ZSDZ65_GCF_026191675.1	Vibrio_maritimus_CAIM_1455_GCF_003263775.1	74.3982155440414	19.0282233005512	2895	4151	69.742230787762
Vibrio_qingdaonensis_ZSDZ65_GCF_026191675.1	Vibrio_variabilis_CAIM_1454_GCF_003263785.1	74.8722286441293	18.6761220357088	2751	3840	71.640625
Vibrio_qingdaonensis_ZSDZ65_GCF_026191675.1	Vibrio_gelatinilyticus_ZSDZ34_GCF_022836845.1	75.313864659271	16.4344265396718	3155	3796	83.113804004215
Vibrio_qingdaonensis_ZSDZ65_GCF_026191675.1	Vibrio_methylphosphonaticus_S4B1_GCF_023634655.1	91.892852120236	12.2649527173921	3726	4541	82.0524113631359
Vibrio_qingdaonensis_ZSDZ65_GCF_026191675.1	Vibrio_qingdaonensis_ZSDZ65_GCF_026191675.1	100.0	0.0	4983	4983	100.0
Vibrio_thalassae_CECT_8203_GCF_900089835.1	Vibrio_hippocampi_CECT8226_GCA_921292975.1	74.6481784671533	18.2257775525033	2740	4021	68.142253170853
Vibrio_thalassae_CECT_8203_GCF_900089835.1	Vibrio_ordalii_ATCC_33509_GCF_000257205.1	72.1424923469387	17.2463401863182	2352	2924	80.437756497948
Vibrio_thalassae_CECT_8203_GCF_900089835.1	Vibrio_mediterranei_NBRC_15635_GCF_001591125.1	91.9661190869087	11.6697567928766	3636	4436	81.965734896303
Vibrio_thalassae_CECT_8203_GCF_900089835.1	Vibrio_barjaei_3062_GCF_001639065.2	91.9484951348344	11.5708607621994	3597	4436	81.0865644724977
Vibrio_thalassae_CECT_8203_GCF_900089835.1	Vibrio_qinghaiensis_Q67_GCF_002257545.1	71.7924209255532	17.4891418457654	2485	3279	75.7853003964623
Vibrio_thalassae_CECT_8203_GCF_900089835.1	Vibrio_albus_E4404_GCF_003144035.1	66.8951239903069	19.2518952613045	2476	3684	67.2095548317047
Vibrio_thalassae_CECT_8203_GCF_900089835.1	Vibrio_maritimus_CAIM_1455_GCF_003263775.1	78.5935853391684	19.4710850734205	2742	4151	66.0563719585642
Vibrio_thalassae_CECT_8203_GCF_900089835.1	Vibrio_variabilis_CAIM_1454_GCF_003263785.1	79.852399057345	18.3751964825735	2546	3840	66.3020833333333
Vibrio_thalassae_CECT_8203_GCF_900089835.1	Vibrio_gelatinilyticus_ZSDZ34_GCF_022836845.1	76.1583759172782	16.4135665603769	2998	3796	78.9778714436249
Vibrio_thalassae_CECT_8203_GCF_900089835.1	Vibrio_methylphosphonaticus_S4B1_GCF_023634655.1	78.8536498616661	15.5618114986741	3253	4436	73.331830477908
Vibrio_thalassae_CECT_8203_GCF_900089835.1	Vibrio_qingdaonensis_ZSDZ65_GCF_026191675.1	78.1038714454977	16.1848435855125	3376	4436	76.1045987376014
Vibrio_thalassae_CECT_8203_GCF_900089835.1	Vibrio_thalassae_CECT_8203_GCF_900089835.1	100.0	0.0	4426	4436	99.7745716862038
Vibrio_hangzhouensis_CGMCC17062_GCF_900107935.1	Vibrio_hippocampi_CECT8226_GCA_921292975.1	74.5216996914638	18.2007443159927	2917	4021	72.5441432479483
Vibrio_hangzhouensis_CGMCC17062_GCF_900107935.1	Vibrio_ordalii_ATCC_33509_GCF_000257205.1	72.0089535953178	17.4045605081405	2392	2924	81.8057455540356
Vibrio_hangzhouensis_CGMCC17062_GCF_900107935.1	Vibrio_mediterranei_NBRC_15635_GCF_001591125.1	84.5373752017214	14.5383830301613	3718	4517	82.3112685410671
Vibrio_hangzhouensis_CGMCC17062_GCF_900107935.1	Vibrio_barjaei_3062_GCF_001639065.2	84.5758734955871	14.2556519721242	3739	4517	82.7761788797875
Vibrio_hangzhouensis_CGMCC17062_GCF_900107935.1	Vibrio_qinghaiensis_Q67_GCF_002257545.1	71.519133045526	17.6764420329266	2548	3279	77.7066178713022
Vibrio_hangzhouensis_CGMCC17062_GCF_900107935.1	Vibrio_albus_E4404_GCF_003144035.1	67.6449117075067	18.8699507742156	2571	3684	69.7882736156352
Vibrio_hangzhouensis_CGMCC17062_GCF_900107935.1	Vibrio_maritimus_CAIM_1455_GCF_003263775.1	79.9406672504378	18.5965121389027	2855	4151	68.7786075644423
Vibrio_hangzhouensis_CGMCC17062_GCF_900107935.1	Vibrio_variabilis_CAIM_1454_GCF_003263785.1	80.1000923913045	18.1482877503853	2760	3840	71.875
Vibrio_hangzhouensis_CGMCC17062_GCF_900107935.1	Vibrio_gelatinilyticus_ZSDZ34_GCF_022836845.1	77.1246818864524	15.5725229753177	3329	3796	87.6975763962065
Vibrio_hangzhouensis_CGMCC17062_GCF_900107935.1	Vibrio_methylphosphonaticus_S4B1_GCF_023634655.1	78.6755907746896	15.5968032825638	3382	4517	74.8727031215409
Vibrio_hangzhouensis_CGMCC17062_GCF_900107935.1	Vibrio_qingdaonensis_ZSDZ65_GCF_026191675.1	78.4754172682647	15.9384830221584	3463	4517	76.6659287137481
Vibrio_hangzhouensis_CGMCC17062_GCF_900107935.1	Vibrio_thalassae_CECT_8203_GCF_900089835.1	83.9701038843722	15.1970895147824	3321	4436	74.8647430117223
Vibrio_hangzhouensis_CGMCC17062_GCF_900107935.1	Vibrio_hangzhouensis_CGMCC17062_GCF_900107935.1	100.0	0.0	4515	4517	99.9557228248838
Vibrio_stylophorae_CECT7929_GCF_921293875.1	Vibrio_hippocampi_CECT8226_GCA_921292975.1	59.3971293418647	18.2473136044452	2188	3097	70.6490151759768
Vibrio_stylophorae_CECT7929_GCF_921293875.1	Vibrio_ordalii_ATCC_33509_GCF_000257205.1	60.9474065443729	17.8683069144064	2017	2924	68.9808481532148
Vibrio_stylophorae_CECT7929_GCF_921293875.1	Vibrio_mediterranei_NBRC_15635_GCF_001591125.1	59.6830311832551	18.0311874003497	2341	3097	75.5892799483371
Vibrio_stylophorae_CECT7929_GCF_921293875.1	Vibrio_barjaei_3062_GCF_001639065.2	59.8299272882805	17.8624958099411	2338	3097	75.4924120116242
Vibrio_stylophorae_CECT7929_GCF_921293875.1	Vibrio_qinghaiensis_Q67_GCF_002257545.1	60.6710529801325	17.980980495564	2114	3097	68.2596060703907
Vibrio_stylophorae_CECT7929_GCF_921293875.1	Vibrio_albus_E4404_GCF_003144035.1	60.2553939842208	18.291760170369	2028	3097	65.4827252179529
Vibrio_stylophorae_CECT7929_GCF_921293875.1	Vibrio_maritimus_CAIM_1455_GCF_003263775.1	57.4672270765911	19.1947819805881	1854	3097	59.8643848886019
Vibrio_stylophorae_CECT7929_GCF_921293875.1	Vibrio_variabilis_CAIM_1454_GCF_003263785.1	57.6118108401086	19.2074619682923	1845	3097	59.573781078463
Vibrio_stylophorae_CECT7929_GCF_921293875.1	Vibrio_gelatinilyticus_ZSDZ34_GCF_022836845.1	59.7511688073394	17.9896035253432	2180	3097	70.3907006780756
Vibrio_stylophorae_CECT7929_GCF_921293875.1	Vibrio_methylphosphonaticus_S4B1_GCF_023634655.1	59.3144403148229	17.9742777799378	2287	3097	73.845657087504
Vibrio_stylophorae_CECT7929_GCF_921293875.1	Vibrio_qingdaonensis_ZSDZ65_GCF_026191675.1	59.5708848007008	17.7830175663616	2283	3097	73.7164998385534
Vibrio_stylophorae_CECT7929_GCF_921293875.1	Vibrio_thalassae_CECT_8203_GCF_900089835.1	59.9509389692585	18.0405237844462	2212	3097	71.4239586696803
Vibrio_stylophorae_CECT7929_GCF_921293875.1	Vibrio_hangzhouensis_CGMCC17062_GCF_900107935.1	59.762424778761	18.1047371999148	2260	3097	72.9738456570875
Vibrio_stylophorae_CECT7929_GCF_921293875.1	Vibrio_stylophorae_CECT7929_GCF_921293875.1	100.0	0.0	3097	3097	100.0
Vibrio_sp_CB1_14	Vibrio_hippocampi_CECT8226_GCA_921292975.1	74.2142678034103	18.0873422410868	2991	4021	74.3844814722706
Vibrio_sp_CB1_14	Vibrio_ordalii_ATCC_33509_GCF_000257205.1	72.1090529166667	16.9688309673483	2400	2924	82.0793433652531
Vibrio_sp_CB1_14	Vibrio_mediterranei_NBRC_15635_GCF_001591125.1	81.817756964712	15.7807565739758	3769	5105	73.8295788442703
Vibrio_sp_CB1_14	Vibrio_barjaei_3062_GCF_001639065.2	81.6171583974528	15.878092937689	3769	5024	75.0199044585987
Vibrio_sp_CB1_14	Vibrio_qinghaiensis_Q67_GCF_002257545.1	71.3150807647288	17.5985348260672	2563	3279	78.1640744129308
Vibrio_sp_CB1_14	Vibrio_albus_E4404_GCF_003144035.1	66.2111151277013	19.7694702426733	2545	3684	69.0825190010858
Vibrio_sp_CB1_14	Vibrio_maritimus_CAIM_1455_GCF_003263775.1	92.6572807581112	14.6793592200197	3113	4151	74.9939773548543
Vibrio_sp_CB1_14	Vibrio_variabilis_CAIM_1454_GCF_003263785.1	93.0717857373345	12.747049532058	3099	3840	80.703125
Vibrio_sp_CB1_14	Vibrio_gelatinilyticus_ZSDZ34_GCF_022836845.1	75.464376189015	16.5706890822308	3259	3796	85.8535300316122
Vibrio_sp_CB1_14	Vibrio_methylphosphonaticus_S4B1_GCF_023634655.1	77.4670570795235	16.0501907419651	3609	4541	79.4758863686413
Vibrio_sp_CB1_14	Vibrio_qingdaonensis_ZSDZ65_GCF_026191675.1	77.0076904497499	16.4875544449009	3602	4983	72.28577162352
Vibrio_sp_CB1_14	Vibrio_thalassae_CECT_8203_GCF_900089835.1	81.3974364444443	16.5818796632077	3375	4436	76.0820559062218
Vibrio_sp_CB1_14	Vibrio_hangzhouensis_CGMCC17062_GCF_900107935.1	81.766219810796	16.2732074599849	3594	4517	79.566083683861
Vibrio_sp_CB1_14	Vibrio_stylophorae_CECT7929_GCF_921293875.1	59.5196109899695	18.0280646849993	2293	3097	74.0393929609299
Vibrio_sp_CB1_14	Vibrio_sp_CB1_14	100.0	0.0	5074	5115	99.1984359726295
Vibrio_sp_CB2_10	Vibrio_hippocampi_CECT8226_GCA_921292975.1	74.1915065502184	18.1153048903529	2977	4021	74.0363093757772
Vibrio_sp_CB2_10	Vibrio_ordalii_ATCC_33509_ GCF_000257205.1	72.2041427971441	16.9033060072203	2381	2924	81.4295485636115
Vibrio_sp_CB2_10	Vibrio_mediterranei_NBRC_15635_GCF_001591125.1	81.7938450964842	15.8625151485769	3783	5045	74.9851337958375
Vibrio_sp_CB2_10	Vibrio_barjaei_3062_GCF_001639065.2	81.7315265111346	15.8013027997453	3772	5024	75.0796178343949
Vibrio_sp_CB2_10	Vibrio_qinghaiensis_Q67_GCF_002257545.1	71.2501666013328	17.6646968631294	2551	3279	77.7981091796279
Vibrio_sp_CB2_10	Vibrio_albus_E4404_GCF_003144035.1	66.1843773809523	19.748526880887	2520	3684	68.4039087947883
Vibrio_sp_CB2_10	Vibrio_maritimus_CAIM_1455_GCF_003263775.1	92.60541943734	14.867413511598	3128	4151	75.3553360635991
Vibrio_sp_CB2_10	Vibrio_variabilis_CAIM_1454_GCF_003263785.1	93.045707758054	12.9298625883633	3042	3840	79.21875
Vibrio_sp_CB2_10	Vibrio_gelatinilyticus_ZSDZ34_GCF_022836845.1	75.2399907206928	16.7271205045081	3233	3796	85.1685985247629
Vibrio_sp_CB2_10	Vibrio_methylphosphonaticus_S4B1_GCF_023634655.1	77.5225005561736	15.9828477009943	3596	4541	79.1896058136974
Vibrio_sp_CB2_10	Vibrio_qingdaonensis_ZSDZ65_GCF_026191675.1	76.9414063711911	16.5820347792478	3610	4983	72.4463174794301
Vibrio_sp_CB2_10	Vibrio_thalassae_CECT_8203_GCF_900089835.1	81.4608216409038	16.4325534833105	3364	4436	75.834084761046
Vibrio_sp_CB2_10	Vibrio_hangzhouensis_CGMCC17062_GCF_900107935.1	81.9688537405439	16.0293646377949	3569	4517	79.0126189949081
Vibrio_sp_CB2_10	Vibrio_stylophorae_CECT7929_GCF_921293875.1	59.4486377192983	17.981464044671	2280	3097	73.6196319018405
Vibrio_sp_CB2_10	Vibrio_sp_CB1_14	99.2427520927238	5.35600320636196	4659	5045	92.3488602576809
Vibrio_sp_CB2_10	Vibrio_sp_CB2_10	100.0	0.0	5024	5045	99.583746283449

## Sheet: ANI
SeqA	SeqB	ANI	SD	N	Omega	Frx
Vibrio_hippocampi_CECT_8226_GCA_921292975.1	Vibrio_hippocampi_CECT_8226_GCA_921292975.1	100.0	0.0	22940	22940	100.0
Vibrio_thalassae_CECT_8203_GCF_900089835.1	Vibrio_hippocampi_CECT_8226_GCA_921292975.1	80.1669779574619	6.55345380366089	1532	22940	6.67829119442023
Vibrio_thalassae_CECT_8203_GCF_900089835.1	Vibrio_thalassae_CECT_8203_GCF_900089835.1	100.0	0.0	24630	24676	99.8135840492786
Vibrio_albus_E4404_GCF_003144035.1	Vibrio_hippocampi_CECT_8226_GCA_921292975.1	79.4484943841167	6.29322775958447	585	21169	2.76347489253153
Vibrio_albus_E4404_GCF_003144035.1	Vibrio_thalassae_CECT_8203_GCF_900089835.1	80.2651923679685	6.4929288039876	564	21169	2.66427322972271
Vibrio_albus_E4404_GCF_003144035.1	Vibrio_albus_E4404_GCF_003144035.1	100.0	0.0	21169	21169	100.0
Vibrio_barjaei_3062_GCF_001639065.2	Vibrio_hippocampi_CECT_8226_GCA_921292975.1	80.6597936211671	7.08247359801452	1683	22940	7.33653007846556
Vibrio_barjaei_3062_GCF_001639065.2	Vibrio_thalassae_CECT_8203_GCF_900089835.1	87.3260799803046	5.96122311444001	12250	24676	49.6433781812287
Vibrio_barjaei_3062_GCF_001639065.2	Vibrio_albus_E4404_GCF_003144035.1	79.6269032030136	6.33964319168547	569	21169	2.68789267324862
Vibrio_barjaei_3062_GCF_001639065.2	Vibrio_barjaei_3062_GCF_001639065.2	100.0	0.0	27396	27396	100.0
Vibrio_gelatinilyticus_ZSDZ34_GCF_022836845.1	Vibrio_hippocampi_CECT_8226_GCA_921292975.1	79.106845605833	6.56060000709242	1121	21240	5.27777777777778
Vibrio_gelatinilyticus_ZSDZ34_GCF_022836845.1	Vibrio_thalassae_CECT_8203_GCF_900089835.1	79.7290133763003	6.34745901991787	1867	21240	8.79001883239171
Vibrio_gelatinilyticus_ZSDZ34_GCF_022836845.1	Vibrio_albus_E4404_GCF_003144035.1	79.2415391831473	6.49740756264381	527	21169	2.48948934763097
Vibrio_gelatinilyticus_ZSDZ34_GCF_022836845.1	Vibrio_barjaei_3062_GCF_001639065.2	80.0358839485371	6.44347435028428	1893	21240	8.91242937853107
Vibrio_gelatinilyticus_ZSDZ34_GCF_022836845.1	Vibrio_gelatinilyticus_ZSDZ34_GCF_022836845.1	100.0	0.0	21240	21240	100.0
Vibrio_hangzhouensis_CGMCC17062_GCF_900107935.1	Vibrio_hippocampi_CECT_8226_GCA_921292975.1	79.9691279902007	6.08263903523804	1477	22940	6.43853530950305
Vibrio_hangzhouensis_CGMCC17062_GCF_900107935.1	Vibrio_thalassae_CECT_8203_GCF_900089835.1	80.6578834129715	6.28297101322207	4681	24676	18.9698492462312
Vibrio_hangzhouensis_CGMCC17062_GCF_900107935.1	Vibrio_albus_E4404_GCF_003144035.1	79.5287398430635	5.80058497054804	695	21169	3.28310265010156
Vibrio_hangzhouensis_CGMCC17062_GCF_900107935.1	Vibrio_barjaei_3062_GCF_001639065.2	81.1437470830789	6.39101857623956	5706	25345	22.513316235944
Vibrio_hangzhouensis_CGMCC17062_GCF_900107935.1	Vibrio_gelatinilyticus_ZSDZ34_GCF_022836845.1	80.4611892527003	6.89315835796829	2104	21240	9.90583804143126
Vibrio_hangzhouensis_CGMCC17062_GCF_900107935.1	Vibrio_hangzhouensis_CGMCC17062_GCF_900107935.1	100.0	0.0	25345	25345	100.0
Vibrio_maritimus_CAIM_1455_GCF_003263775.1	Vibrio_hippocampi_CECT_8226_GCA_921292975.1	80.0793173531501	6.28740937635455	1726	22940	7.52397558849172
Vibrio_maritimus_CAIM_1455_GCF_003263775.1	Vibrio_thalassae_CECT_8203_GCF_900089835.1	81.3065045037507	6.66814514233356	4207	24676	17.0489544496677
Vibrio_maritimus_CAIM_1455_GCF_003263775.1	Vibrio_albus_E4404_GCF_003144035.1	79.8813069460578	6.16990350736472	621	21169	2.93353488591809
Vibrio_maritimus_CAIM_1455_GCF_003263775.1	Vibrio_barjaei_3062_GCF_001639065.2	81.6970480110985	6.6266946950423	4703	27396	17.1667396700248
Vibrio_maritimus_CAIM_1455_GCF_003263775.1	Vibrio_gelatinilyticus_ZSDZ34_GCF_022836845.1	80.1845919768183	6.31285732686953	1916	21240	9.02071563088512
Vibrio_maritimus_CAIM_1455_GCF_003263775.1	Vibrio_hangzhouensis_CGMCC17062_GCF_900107935.1	81.9071939093134	6.78009276817804	4649	25345	18.3428684158611
Vibrio_maritimus_CAIM_1455_GCF_003263775.1	Vibrio_maritimus_CAIM_1455_GCF_003263775.1	100.0	0.0	28884	28884	100.0
Vibrio_mediterranei_NBRC_15635_GCF_001591125.1	Vibrio_hippocampi_CECT_8226_GCA_921292975.1	80.1390911634354	6.47545653457599	1687	22940	7.3539668700959
Vibrio_mediterranei_NBRC_15635_GCF_001591125.1	Vibrio_thalassae_CECT_8203_GCF_900089835.1	87.5227283590594	6.21665773536417	12641	24676	51.2279137623602
Vibrio_mediterranei_NBRC_15635_GCF_001591125.1	Vibrio_albus_E4404_GCF_003144035.1	79.6608842748327	6.37299207444052	600	21169	2.83433322310926
Vibrio_mediterranei_NBRC_15635_GCF_001591125.1	Vibrio_barjaei_3062_GCF_001639065.2	94.7612259247571	2.90784086357597	22807	27396	83.2493794714557
Vibrio_mediterranei_NBRC_15635_GCF_001591125.1	Vibrio_gelatinilyticus_ZSDZ34_GCF_022836845.1	79.7241762269113	6.24149981634918	1931	21240	9.09133709981168
Vibrio_mediterranei_NBRC_15635_GCF_001591125.1	Vibrio_hangzhouensis_CGMCC17062_GCF_900107935.1	81.1145205544937	6.47239323477825	5552	25345	21.9057013217597
Vibrio_mediterranei_NBRC_15635_GCF_001591125.1	Vibrio_maritimus_CAIM_1455_GCF_003263775.1	81.699129120608	6.74817732439243	4840	27857	17.3744480740927
Vibrio_mediterranei_NBRC_15635_GCF_001591125.1	Vibrio_mediterranei_NBRC_15635_GCF_001591125.1	100.0	0.0	27857	27857	100.0
Vibrio_methylphosphonaticus_S4B1_GCF_023634655.1	Vibrio_hippocampi_CECT_8226_GCA_921292975.1	79.2138678925926	5.88124987335212	1372	22940	5.98081952920663
Vibrio_methylphosphonaticus_S4B1_GCF_023634655.1	Vibrio_thalassae_CECT_8203_GCF_900089835.1	79.2727377208264	5.69031492150467	2501	24676	10.1353541903064
Vibrio_methylphosphonaticus_S4B1_GCF_023634655.1	Vibrio_albus_E4404_GCF_003144035.1	79.3299183831877	5.97005006178493	561	21169	2.65010156360716
Vibrio_methylphosphonaticus_S4B1_GCF_023634655.1	Vibrio_barjaei_3062_GCF_001639065.2	79.144631617259	5.4164407020207	2767	25688	10.77156649019
Vibrio_methylphosphonaticus_S4B1_GCF_023634655.1	Vibrio_gelatinilyticus_ZSDZ34_GCF_022836845.1	80.0029392392167	6.96983039543343	1710	21240	8.05084745762712
Vibrio_methylphosphonaticus_S4B1_GCF_023634655.1	Vibrio_hangzhouensis_CGMCC17062_GCF_900107935.1	78.8033844942283	5.5263923612431	2514	25345	9.91911619648846
Vibrio_methylphosphonaticus_S4B1_GCF_023634655.1	Vibrio_maritimus_CAIM_1455_GCF_003263775.1	79.3149866140448	5.50098176107353	2498	25688	9.72438492681408
Vibrio_methylphosphonaticus_S4B1_GCF_023634655.1	Vibrio_mediterranei_NBRC_15635_GCF_001591125.1	79.022384515361	5.3779922594125	2858	25688	11.1258175023357
Vibrio_methylphosphonaticus_S4B1_GCF_023634655.1	Vibrio_methylphosphonaticus_S4B1_GCF_023634655.1	100.0	0.0	25688	25688	100.0
Vibrio_ordalii_ATCC_33509_GCF_000257205.1	Vibrio_hippocampi_CECT_8226_GCA_921292975.1	79.0553273793192	6.27423557561371	706	16036	4.40259416313295
Vibrio_ordalii_ATCC_33509_GCF_000257205.1	Vibrio_thalassae_CECT_8203_GCF_900089835.1	78.4957038098353	5.72718780859567	841	16036	5.24444998752806
Vibrio_ordalii_ATCC_33509_GCF_000257205.1	Vibrio_albus_E4404_GCF_003144035.1	79.0932449675055	6.28689980527699	555	16036	3.46096283362435
Vibrio_ordalii_ATCC_33509_GCF_000257205.1	Vibrio_barjaei_3062_GCF_001639065.2	78.7310607326611	5.86862972277884	885	16036	5.51883262659017
Vibrio_ordalii_ATCC_33509_GCF_000257205.1	Vibrio_gelatinilyticus_ZSDZ34_GCF_022836845.1	78.819321525233	6.09737820135975	817	16036	5.09478672985782
Vibrio_ordalii_ATCC_33509_GCF_000257205.1	Vibrio_hangzhouensis_CGMCC17062_GCF_900107935.1	78.5850606470456	5.82971918026139	791	16036	4.93265153404839
Vibrio_ordalii_ATCC_33509_GCF_000257205.1	Vibrio_maritimus_CAIM_1455_GCF_003263775.1	78.1187207085105	5.90655407852919	912	16036	5.68720379146919
Vibrio_ordalii_ATCC_33509_GCF_000257205.1	Vibrio_mediterranei_NBRC_15635_GCF_001591125.1	78.5868027472472	5.67475421155534	876	16036	5.46270890496383
Vibrio_ordalii_ATCC_33509_GCF_000257205.1	Vibrio_methylphosphonaticus_S4B1_GCF_023634655.1	78.6087517303606	5.78166883027085	863	16036	5.38164130705912
Vibrio_ordalii_ATCC_33509_GCF_000257205.1	Vibrio_ordalii_ATCC_33509_GCF_000257205.1	100.0	0.0	16036	16036	100.0
Vibrio_qingdaonensis_ZSDZ65_GCF_026191675.1	Vibrio_hippocampi_CECT_8226_GCA_921292975.1	79.4082662793725	6.03836672860323	1302	22940	5.67567567567568
Vibrio_qingdaonensis_ZSDZ65_GCF_026191675.1	Vibrio_thalassae_CECT_8203_GCF_900089835.1	78.880225356169	5.51973586204369	2597	24676	10.5243961744205
Vibrio_qingdaonensis_ZSDZ65_GCF_026191675.1	Vibrio_albus_E4404_GCF_003144035.1	79.3719369173871	6.22278382496927	534	21169	2.52255656856724
Vibrio_qingdaonensis_ZSDZ65_GCF_026191675.1	Vibrio_barjaei_3062_GCF_001639065.2	79.40980519681	5.87299464342872	2709	27396	9.88830486202365
Vibrio_qingdaonensis_ZSDZ65_GCF_026191675.1	Vibrio_gelatinilyticus_ZSDZ34_GCF_022836845.1	80.3997293064275	7.42323797926371	1688	21240	7.94726930320151
Vibrio_qingdaonensis_ZSDZ65_GCF_026191675.1	Vibrio_hangzhouensis_CGMCC17062_GCF_900107935.1	78.7779884021816	5.55631894884702	2499	25345	9.85993292562636
Vibrio_qingdaonensis_ZSDZ65_GCF_026191675.1	Vibrio_maritimus_CAIM_1455_GCF_003263775.1	79.1682184136059	5.50332326182074	2522	27719	9.09845232511995
Vibrio_qingdaonensis_ZSDZ65_GCF_026191675.1	Vibrio_mediterranei_NBRC_15635_GCF_001591125.1	79.1056713843577	5.52442054878355	2859	27719	10.3142248998882
Vibrio_qingdaonensis_ZSDZ65_GCF_026191675.1	Vibrio_methylphosphonaticus_S4B1_GCF_023634655.1	87.2832080999885	4.50145374757135	13165	25688	51.2496107131735
Vibrio_qingdaonensis_ZSDZ65_GCF_026191675.1	Vibrio_ordalii_ATCC_33509_GCF_000257205.1	78.6044210010779	5.92286834585738	855	16036	5.33175355450237
Vibrio_qingdaonensis_ZSDZ65_GCF_026191675.1	Vibrio_qingdaonensis_ZSDZ65_GCF_026191675.1	100.0	0.0	27719	27719	100.0
Vibrio_qinghaiensis_Q67_GCF_002257545.1	Vibrio_hippocampi_CECT_8226_GCA_921292975.1	79.9038265079309	6.94763524930827	788	20080	3.92430278884462
Vibrio_qinghaiensis_Q67_GCF_002257545.1	Vibrio_thalassae_CECT_8203_GCF_900089835.1	78.0156615744321	5.48893419907025	868	20080	4.32270916334661
Vibrio_qinghaiensis_Q67_GCF_002257545.1	Vibrio_albus_E4404_GCF_003144035.1	79.1325465344473	6.27051266157821	588	20080	2.92828685258964
Vibrio_qinghaiensis_Q67_GCF_002257545.1	Vibrio_barjaei_3062_GCF_001639065.2	78.5471316351097	5.79477038196751	898	20080	4.47211155378486
Vibrio_qinghaiensis_Q67_GCF_002257545.1	Vibrio_gelatinilyticus_ZSDZ34_GCF_022836845.1	78.5733125667777	6.20635001187558	796	20080	3.96414342629482
Vibrio_qinghaiensis_Q67_GCF_002257545.1	Vibrio_hangzhouensis_CGMCC17062_GCF_900107935.1	78.4878021075178	5.88053206309955	772	20080	3.84462151394422
Vibrio_qinghaiensis_Q67_GCF_002257545.1	Vibrio_maritimus_CAIM_1455_GCF_003263775.1	78.0021125496465	5.78525960896766	895	20080	4.45717131474104
Vibrio_qinghaiensis_Q67_GCF_002257545.1	Vibrio_mediterranei_NBRC_15635_GCF_001591125.1	78.546559348472	5.66928931665483	894	20080	4.45219123505976
Vibrio_qinghaiensis_Q67_GCF_002257545.1	Vibrio_methylphosphonaticus_S4B1_GCF_023634655.1	78.4103806059278	5.77684370240137	864	20080	4.30278884462151
Vibrio_qinghaiensis_Q67_GCF_002257545.1	Vibrio_ordalii_ATCC_33509_GCF_000257205.1	98.9713584030502	1.34667898129864	14432	16036	89.9975056123722
Vibrio_qinghaiensis_Q67_GCF_002257545.1	Vibrio_qingdaonensis_ZSDZ65_GCF_026191675.1	77.9584421447314	5.76958187782721	814	20080	4.05378486055777
Vibrio_qinghaiensis_Q67_GCF_002257545.1	Vibrio_qinghaiensis_Q67_GCF_002257545.1	100.0	0.0	20070	20080	99.9501992031873
Vibrio_sp_CB1_14full	Vibrio_hippocampi_CECT_8226_GCA_921292975.1	80.4605835095425	6.6823358549292	1767	22940	7.7027027027027
Vibrio_sp_CB1_14full	Vibrio_thalassae_CECT_8203_GCF_900089835.1	80.8781355112234	6.21468446712994	4037	24676	16.3600259361323
Vibrio_sp_CB1_14full	Vibrio_albus_E4404_GCF_003144035.1	80.0920318301931	6.25460996119897	593	21169	2.80126600217299
Vibrio_sp_CB1_14full	Vibrio_barjaei_3062_GCF_001639065.2	81.0030563007461	6.41436868970287	4567	27396	16.6703168345744
Vibrio_sp_CB1_14full	Vibrio_gelatinilyticus_ZSDZ34_GCF_022836845.1	80.3208131500696	6.72919611818839	1979	21240	9.31732580037665
Vibrio_sp_CB1_14full	Vibrio_hangzhouensis_CGMCC17062_GCF_900107935.1	81.7075100508462	6.64756915724837	4503	25345	17.7668179128033
Vibrio_sp_CB1_14full	Vibrio_maritimus_CAIM_1455_GCF_003263775.1	91.2658588050989	3.60798975747606	17829	27705	64.3530048727666
Vibrio_sp_CB1_14full	Vibrio_mediterranei_NBRC_15635_GCF_001591125.1	81.3388114629066	6.48287643666448	4531	27705	16.3544486554774
Vibrio_sp_CB1_14full	Vibrio_methylphosphonaticus_S4B1_GCF_023634655.1	79.6532519290385	5.64752329505915	2672	25688	10.4017440049829
Vibrio_sp_CB1_14full	Vibrio_ordalii_ATCC_33509_GCF_000257205.1	78.5873652829359	5.89989316732604	883	16036	5.50636068845099
Vibrio_sp_CB1_14full	Vibrio_qingdaonensis_ZSDZ65_GCF_026191675.1	78.9985984788429	5.52781533677635	2339	27705	8.44251940083018
Vibrio_sp_CB1_14full	Vibrio_qinghaiensis_Q67_GCF_002257545.1	79.0192337777752	6.71065406759256	889	20080	4.42729083665339
Vibrio_sp_CB1_14full	Vibrio_sp_CB1_14full	100.0	0.0	27705	27705	100.0
Vibrio_sp_CB2_10	Vibrio_hippocampi_CECT_8226_GCA_921292975.1	80.9241793791151	6.86651424302831	1872	22940	8.16041848299913
Vibrio_sp_CB2_10	Vibrio_thalassae_CECT_8203_GCF_900089835.1	80.9228245638345	6.24484929799758	4019	24676	16.2870805641109
Vibrio_sp_CB2_10	Vibrio_albus_E4404_GCF_003144035.1	80.2860646936455	6.1639321095182	623	21169	2.94298266332845
Vibrio_sp_CB2_10	Vibrio_barjaei_3062_GCF_001639065.2	81.1255758235472	6.54513331666967	4508	27396	16.4549569280187
Vibrio_sp_CB2_10	Vibrio_gelatinilyticus_ZSDZ34_GCF_022836845.1	80.1770975706294	6.57308758017251	1931	21240	9.09133709981168
Vibrio_sp_CB2_10	Vibrio_hangzhouensis_CGMCC17062_GCF_900107935.1	81.6544889678762	6.67180916083775	4359	25345	17.1986585125271
Vibrio_sp_CB2_10	Vibrio_maritimus_CAIM_1455_GCF_003263775.1	91.3236360969593	3.62061602206806	18101	27678	65.3985114531397
Vibrio_sp_CB2_10	Vibrio_mediterranei_NBRC_15635_GCF_001591125.1	81.3031401253748	6.45069867234609	4555	27678	16.4571139533203
Vibrio_sp_CB2_10	Vibrio_methylphosphonaticus_S4B1_GCF_023634655.1	79.6813178136557	5.71178395805611	2662	25688	10.3628153223295
Vibrio_sp_CB2_10	Vibrio_ordalii_ATCC_33509_GCF_000257205.1	78.5705062181566	6.05630548215761	862	16036	5.37540533798952
Vibrio_sp_CB2_10	Vibrio_qingdaonensis_ZSDZ65_GCF_026191675.1	79.3637511968825	5.79445576556026	2576	27678	9.30703085483055
Vibrio_sp_CB2_10	Vibrio_qinghaiensis_Q67_GCF_002257545.1	79.1947331267503	6.57241698625673	875	20080	4.35756972111554
Vibrio_sp_CB2_10	Vibrio_sp_CB1_14full	99.6771089735712	1.24494454296847	24833	27678	89.7210781125804
Vibrio_sp_CB2_10	Vibrio_sp_CB2_10	100.0	0.0	27678	27678	100.0
Vibrio_stylophorae_CECT_7929_GCF_921293875.1	Vibrio_hippocampi_CECT_8226_GCA_921292975.1	80.1732321474811	7.08127641495597	396	17465	2.26739192671056
Vibrio_stylophorae_CECT_7929_GCF_921293875.1	Vibrio_thalassae_CECT_8203_GCF_900089835.1	78.1814960467875	5.25932368802349	310	17465	1.77497852848554
Vibrio_stylophorae_CECT_7929_GCF_921293875.1	Vibrio_albus_E4404_GCF_003144035.1	79.1026547099288	5.41312093129497	291	17465	1.66618952190094
Vibrio_stylophorae_CECT_7929_GCF_921293875.1	Vibrio_barjaei_3062_GCF_001639065.2	78.5699970356623	5.69865980519976	324	17465	1.85513884912683
Vibrio_stylophorae_CECT_7929_GCF_921293875.1	Vibrio_gelatinilyticus_ZSDZ34_GCF_022836845.1	78.8122682732923	5.56915744238068	301	17465	1.72344689378758
Vibrio_stylophorae_CECT_7929_GCF_921293875.1	Vibrio_hangzhouensis_CGMCC17062_GCF_900107935.1	78.1951049762209	4.77021390594392	341	17465	1.9524763813341
Vibrio_stylophorae_CECT_7929_GCF_921293875.1	Vibrio_maritimus_CAIM_1455_GCF_003263775.1	78.56833365698	5.23068869354664	359	17465	2.05553965073003
Vibrio_stylophorae_CECT_7929_GCF_921293875.1	Vibrio_mediterranei_NBRC_15635_GCF_001591125.1	77.8948766994715	5.45630654130336	306	17465	1.75207557973089
Vibrio_stylophorae_CECT_7929_GCF_921293875.1	Vibrio_methylphosphonaticus_S4B1_GCF_023634655.1	77.9573327413193	5.45759324717287	302	17465	1.72917263097624
Vibrio_stylophorae_CECT_7929_GCF_921293875.1	Vibrio_ordalii_ATCC_33509_GCF_000257205.1	78.1145414634638	5.54712860832654	368	16036	2.29483661761038
Vibrio_stylophorae_CECT_7929_GCF_921293875.1	Vibrio_qingdaonensis_ZSDZ65_GCF_026191675.1	78.2448275764511	5.38743681701348	328	17465	1.87804179788148
Vibrio_stylophorae_CECT_7929_GCF_921293875.1	Vibrio_qinghaiensis_Q67_GCF_002257545.1	79.2140353176293	7.26106040163234	393	17465	2.25021471514457
Vibrio_stylophorae_CECT_7929_GCF_921293875.1	Vibrio_sp_CB1_14full	80.4891895138594	7.01237165574916	393	17465	2.25021471514457
Vibrio_stylophorae_CECT_7929_GCF_921293875.1	Vibrio_sp_CB2_10	79.781553309864	6.39554223921034	415	17465	2.37618093329516
Vibrio_stylophorae_CECT_7929_GCF_921293875.1	Vibrio_stylophorae_CECT_7929_GCF_921293875.1	100.0	0.0	17465	17465	100.0
Vibrio_variabilis_CAIM_1454_GCF_003263785.1	Vibrio_hippocampi_CECT_8226_GCA_921292975.1	80.3743293779435	6.28053260365331	1710	22940	7.45422842197036
Vibrio_variabilis_CAIM_1454_GCF_003263785.1	Vibrio_thalassae_CECT_8203_GCF_900089835.1	81.1222287406947	6.28139533038421	3853	24676	15.6143621332469
Vibrio_variabilis_CAIM_1454_GCF_003263785.1	Vibrio_albus_E4404_GCF_003144035.1	79.8597170998739	5.98563438988924	644	21169	3.04218432613728
Vibrio_variabilis_CAIM_1454_GCF_003263785.1	Vibrio_barjaei_3062_GCF_001639065.2	80.9683119908501	6.24868791680006	4289	24803	17.2922630326977
Vibrio_variabilis_CAIM_1454_GCF_003263785.1	Vibrio_gelatinilyticus_ZSDZ34_GCF_022836845.1	79.9536329486172	6.16091384902805	1743	21240	8.20621468926554
Vibrio_variabilis_CAIM_1454_GCF_003263785.1	Vibrio_hangzhouensis_CGMCC17062_GCF_900107935.1	81.7876185863619	6.73947757815738	4312	24803	17.384993750756
Vibrio_variabilis_CAIM_1454_GCF_003263785.1	Vibrio_maritimus_CAIM_1455_GCF_003263775.1	92.8269418832551	3.73166863926368	17749	24803	71.5598919485546
Vibrio_variabilis_CAIM_1454_GCF_003263785.1	Vibrio_mediterranei_NBRC_15635_GCF_001591125.1	81.3469930799766	6.54736737183473	4301	24803	17.340644276902
Vibrio_variabilis_CAIM_1454_GCF_003263785.1	Vibrio_methylphosphonaticus_S4B1_GCF_023634655.1	79.5798060654928	5.37591388051032	2472	24803	9.966536306092
Vibrio_variabilis_CAIM_1454_GCF_003263785.1	Vibrio_ordalii_ATCC_33509_GCF_000257205.1	78.1615107002875	5.78635690398041	886	16036	5.52506859565977
Vibrio_variabilis_CAIM_1454_GCF_003263785.1	Vibrio_qingdaonensis_ZSDZ65_GCF_026191675.1	78.9189725930793	5.50996761408919	2334	24803	9.41015199774221
Vibrio_variabilis_CAIM_1454_GCF_003263785.1	Vibrio_qinghaiensis_Q67_GCF_002257545.1	78.0451236644371	5.79233333471886	900	20080	4.48207171314741
Vibrio_variabilis_CAIM_1454_GCF_003263785.1	Vibrio_sp_CB1_14full	90.3358728382124	3.66293456788335	17267	24803	69.6165786396807
Vibrio_variabilis_CAIM_1454_GCF_003263785.1	Vibrio_sp_CB2_10	90.3178347985619	3.669996245866	16915	24803	68.1973954763537
Vibrio_variabilis_CAIM_1454_GCF_003263785.1	Vibrio_stylophorae_CECT_7929_GCF_921293875.1	78.2539215121922	4.89988540856069	401	17465	2.29602061265388
Vibrio_variabilis_CAIM_1454_GCF_003263785.1	Vibrio_variabilis_CAIM_1454_GCF_003263785.1	100.0	0.0	24803	24803	100.0
